# Supplementary material for: Hierarchically Micro‐ and Mesoporous Zeolitic Imidazolate Frameworks Through Selective Ligand Removal
Source: Small. 2023 Dec 21;20(21):2307981. doi: 10.1002/smll.202307981 (PMC11478943; doi:10.1002/smll.202307981)
Supplement: Supplementary file 2 — Supporting Information [file SMLL-20-2307981-s002.zip]

Archive with 6 entries (6 files):
- ORIGINAL.cif
- 1 REMOVED.cif
- 2 REMOVED.cif
- 4 REMOVED.cif
- Huang_DFT_Support.pdf
- One Ligand-Cluster.cif
