# Supplementary material for: Hierarchically Micro‐ and Mesoporous Zeolitic Imidazolate Frameworks Through Selective Ligand Removal
Source: Small. 2023 Dec 21;20(21):2307981. doi: 10.1002/smll.202307981 (PMC11478943; doi:10.1002/smll.202307981)
Supplement: Supplementary file 2 — Supporting Information [file SMLL-20-2307981-s002.zip › ORIGINAL.cif]

#======================================================================
# CRYSTAL DATA
#----------------------------------------------------------------------
data_VESTA_phase_1

_chemical_name_common                  'POSCAR                                '
_cell_length_a                         16.995600
_cell_length_b                         16.995600
_cell_length_c                         16.995600
_cell_angle_alpha                      90.000000
_cell_angle_beta                       90.000000
_cell_angle_gamma                      90.000000
_cell_volume                           4909.185968
_space_group_name_H-M_alt              'P 1'
_space_group_IT_number                 1

loop_
_space_group_symop_operation_xyz
   'x, y, z'

loop_
   _atom_site_label
   _atom_site_occupancy
   _atom_site_fract_x
   _atom_site_fract_y
   _atom_site_fract_z
   _atom_site_adp_type
   _atom_site_U_iso_or_equiv
   _atom_site_type_symbol
   H1         1.0     0.615875     0.851311     0.268628    Uiso  ? H
   H2         1.0     0.384152     0.148763     0.268822    Uiso  ? H
   H3         1.0     0.384064     0.851181     0.731295    Uiso  ? H
   H4         1.0     0.615867     0.148944     0.731044    Uiso  ? H
   H5         1.0     0.268732     0.615992     0.851272    Uiso  ? H
   H6         1.0     0.268777     0.384206     0.148839    Uiso  ? H
   H7         1.0     0.731332     0.384000     0.851259    Uiso  ? H
   H8         1.0     0.731108     0.615767     0.148863    Uiso  ? H
   H9         1.0     0.851414     0.268536     0.615896    Uiso  ? H
   H10        1.0     0.148860     0.268903     0.384272    Uiso  ? H
   H11        1.0     0.850989     0.730994     0.384123    Uiso  ? H
   H12        1.0     0.148715     0.731394     0.616066    Uiso  ? H
   H13        1.0     0.851414     0.615896     0.268536    Uiso  ? H
   H14        1.0     0.148860     0.384272     0.268903    Uiso  ? H
   H15        1.0     0.850989     0.384123     0.730994    Uiso  ? H
   H16        1.0     0.148715     0.616066     0.731394    Uiso  ? H
   H17        1.0     0.615875     0.268628     0.851311    Uiso  ? H
   H18        1.0     0.384152     0.268822     0.148763    Uiso  ? H
   H19        1.0     0.384064     0.731295     0.851181    Uiso  ? H
   H20        1.0     0.615867     0.731044     0.148944    Uiso  ? H
   H21        1.0     0.268732     0.851272     0.615992    Uiso  ? H
   H22        1.0     0.268777     0.148839     0.384206    Uiso  ? H
   H23        1.0     0.731332     0.851259     0.384000    Uiso  ? H
   H24        1.0     0.731108     0.148863     0.615767    Uiso  ? H
   H25        1.0     0.115875     0.351311     0.768628    Uiso  ? H
   H26        1.0     0.884152     0.648763     0.768822    Uiso  ? H
   H27        1.0     0.884064     0.351181     0.231295    Uiso  ? H
   H28        1.0     0.115867     0.648944     0.231044    Uiso  ? H
   H29        1.0     0.768732     0.115992     0.351272    Uiso  ? H
   H30        1.0     0.768777     0.884206     0.648839    Uiso  ? H
   H31        1.0     0.231332     0.884000     0.351259    Uiso  ? H
   H32        1.0     0.231108     0.115767     0.648863    Uiso  ? H
   H33        1.0     0.351414     0.768536     0.115896    Uiso  ? H
   H34        1.0     0.648860     0.768903     0.884272    Uiso  ? H
   H35        1.0     0.350989     0.230994     0.884123    Uiso  ? H
   H36        1.0     0.648715     0.231394     0.116066    Uiso  ? H
   H37        1.0     0.351414     0.115896     0.768536    Uiso  ? H
   H38        1.0     0.648860     0.884272     0.768903    Uiso  ? H
   H39        1.0     0.350989     0.884123     0.230994    Uiso  ? H
   H40        1.0     0.648715     0.116066     0.231394    Uiso  ? H
   H41        1.0     0.115875     0.768628     0.351311    Uiso  ? H
   H42        1.0     0.884152     0.768822     0.648763    Uiso  ? H
   H43        1.0     0.884064     0.231295     0.351181    Uiso  ? H
   H44        1.0     0.115867     0.231044     0.648944    Uiso  ? H
   H45        1.0     0.768732     0.351272     0.115992    Uiso  ? H
   H46        1.0     0.768777     0.648839     0.884206    Uiso  ? H
   H47        1.0     0.231332     0.351259     0.884000    Uiso  ? H
   H48        1.0     0.231108     0.648863     0.115767    Uiso  ? H
   H49        1.0     0.917647     0.375231     0.855279    Uiso  ? H
   H50        1.0     0.052094     0.578421     0.952612    Uiso  ? H
   H51        1.0     0.906844     0.587040     0.030712    Uiso  ? H
   H52        1.0     0.123223     0.366190     0.127851    Uiso  ? H
   H53        1.0     0.380672     0.856491     0.930562    Uiso  ? H
   H54        1.0     0.582229     0.923392     0.033400    Uiso  ? H
   H55        1.0     0.629966     0.098594     0.858014    Uiso  ? H
   H56        1.0     0.407957     0.032076     0.106320    Uiso  ? H
   H57        1.0     0.860720     0.942439     0.386797    Uiso  ? H
   H58        1.0     0.963545     0.118325     0.597802    Uiso  ? H
   H59        1.0     0.066650     0.857187     0.618011    Uiso  ? H
   H60        1.0     0.109186     0.032808     0.406699    Uiso  ? H
   H61        1.0     0.417646     0.875231     0.355279    Uiso  ? H
   H62        1.0     0.552094     0.078421     0.452612    Uiso  ? H
   H63        1.0     0.406844     0.087040     0.530712    Uiso  ? H
   H64        1.0     0.623223     0.866190     0.627851    Uiso  ? H
   H65        1.0     0.880672     0.356491     0.430562    Uiso  ? H
   H66        1.0     0.082229     0.423392     0.533400    Uiso  ? H
   H67        1.0     0.129966     0.598594     0.358014    Uiso  ? H
   H68        1.0     0.907957     0.532076     0.606320    Uiso  ? H
   H69        1.0     0.360720     0.442439     0.886797    Uiso  ? H
   H70        1.0     0.463545     0.618325     0.097802    Uiso  ? H
   H71        1.0     0.566650     0.357187     0.118011    Uiso  ? H
   H72        1.0     0.609186     0.532808     0.906699    Uiso  ? H
   H73        1.0     0.380672     0.930562     0.856491    Uiso  ? H
   H74        1.0     0.582229     0.033400     0.923392    Uiso  ? H
   H75        1.0     0.629966     0.858014     0.098594    Uiso  ? H
   H76        1.0     0.407957     0.106320     0.032076    Uiso  ? H
   H77        1.0     0.860720     0.386797     0.942439    Uiso  ? H
   H78        1.0     0.963545     0.597802     0.118325    Uiso  ? H
   H79        1.0     0.066650     0.618011     0.857187    Uiso  ? H
   H80        1.0     0.109186     0.406699     0.032808    Uiso  ? H
   H81        1.0     0.917647     0.855279     0.375231    Uiso  ? H
   H82        1.0     0.052094     0.952612     0.578421    Uiso  ? H
   H83        1.0     0.906844     0.030712     0.587040    Uiso  ? H
   H84        1.0     0.123223     0.127851     0.366190    Uiso  ? H
   H85        1.0     0.959390     0.420792     0.939045    Uiso  ? H
   H86        1.0     0.144052     0.620644     0.927731    Uiso  ? H
   H87        1.0     0.865287     0.633098     0.114197    Uiso  ? H
   H88        1.0     0.031496     0.409131     0.103381    Uiso  ? H
   H89        1.0     0.421555     0.950336     0.950336    Uiso  ? H
   H90        1.0     0.605397     0.954654     0.130501    Uiso  ? H
   H91        1.0     0.605397     0.130501     0.954654    Uiso  ? H
   H92        1.0     0.366113     0.125584     0.125584    Uiso  ? H
   H93        1.0     0.959390     0.939045     0.420792    Uiso  ? H
   H94        1.0     0.865287     0.114197     0.633098    Uiso  ? H
   H95        1.0     0.144052     0.927731     0.620644    Uiso  ? H
   H96        1.0     0.031496     0.103381     0.409131    Uiso  ? H
   H97        1.0     0.880672     0.430562     0.356491    Uiso  ? H
   H98        1.0     0.082229     0.533400     0.423392    Uiso  ? H
   H99        1.0     0.129966     0.358014     0.598594    Uiso  ? H
   H100       1.0     0.907957     0.606320     0.532076    Uiso  ? H
   H101       1.0     0.360720     0.886797     0.442439    Uiso  ? H
   H102       1.0     0.463545     0.097802     0.618325    Uiso  ? H
   H103       1.0     0.566650     0.118011     0.357187    Uiso  ? H
   H104       1.0     0.609186     0.906699     0.532808    Uiso  ? H
   H105       1.0     0.417646     0.355279     0.875231    Uiso  ? H
   H106       1.0     0.552094     0.452612     0.078421    Uiso  ? H
   H107       1.0     0.406844     0.530712     0.087040    Uiso  ? H
   H108       1.0     0.623223     0.627851     0.866190    Uiso  ? H
   H109       1.0     0.459390     0.920792     0.439045    Uiso  ? H
   H110       1.0     0.644052     0.120644     0.427731    Uiso  ? H
   H111       1.0     0.365287     0.133098     0.614197    Uiso  ? H
   H112       1.0     0.531496     0.909131     0.603381    Uiso  ? H
   H113       1.0     0.921555     0.450336     0.450336    Uiso  ? H
   H114       1.0     0.105397     0.454654     0.630501    Uiso  ? H
   H115       1.0     0.105397     0.630501     0.454654    Uiso  ? H
   H116       1.0     0.866113     0.625584     0.625584    Uiso  ? H
   H117       1.0     0.459390     0.439045     0.920792    Uiso  ? H
   H118       1.0     0.365287     0.614197     0.133098    Uiso  ? H
   H119       1.0     0.644052     0.427731     0.120644    Uiso  ? H
   H120       1.0     0.531496     0.603381     0.909131    Uiso  ? H
   C1         1.0     0.595327     0.084981     0.404712    Uiso  ? C
   C2         1.0     0.404755     0.915015     0.404615    Uiso  ? C
   C3         1.0     0.404572     0.085121     0.595339    Uiso  ? C
   C4         1.0     0.595371     0.914904     0.595383    Uiso  ? C
   C5         1.0     0.404572     0.595339     0.085121    Uiso  ? C
   C6         1.0     0.404755     0.404615     0.915015    Uiso  ? C
   C7         1.0     0.595327     0.404712     0.084981    Uiso  ? C
   C8         1.0     0.595371     0.595383     0.914904    Uiso  ? C
   C9         1.0     0.085068     0.404555     0.595309    Uiso  ? C
   C10        1.0     0.915033     0.404703     0.404703    Uiso  ? C
   C11        1.0     0.085068     0.595309     0.404555    Uiso  ? C
   C12        1.0     0.914891     0.595383     0.595383    Uiso  ? C
   C13        1.0     0.095327     0.584981     0.904712    Uiso  ? C
   C14        1.0     0.904755     0.415015     0.904615    Uiso  ? C
   C15        1.0     0.904572     0.585121     0.095339    Uiso  ? C
   C16        1.0     0.095371     0.414904     0.095383    Uiso  ? C
   C17        1.0     0.904572     0.095339     0.585121    Uiso  ? C
   C18        1.0     0.904755     0.904615     0.415015    Uiso  ? C
   C19        1.0     0.095327     0.904712     0.584981    Uiso  ? C
   C20        1.0     0.095371     0.095383     0.414904    Uiso  ? C
   C21        1.0     0.585068     0.904555     0.095309    Uiso  ? C
   C22        1.0     0.415033     0.904703     0.904703    Uiso  ? C
   C23        1.0     0.585068     0.095309     0.904555    Uiso  ? C
   C24        1.0     0.414891     0.095383     0.095383    Uiso  ? C
   C25        1.0     0.630861     0.895782     0.311922    Uiso  ? C
   C26        1.0     0.369051     0.104223     0.312001    Uiso  ? C
   C27        1.0     0.368918     0.895878     0.688278    Uiso  ? C
   C28        1.0     0.631137     0.104134     0.688192    Uiso  ? C
   C29        1.0     0.311800     0.631146     0.895921    Uiso  ? C
   C30        1.0     0.311919     0.369129     0.104258    Uiso  ? C
   C31        1.0     0.688076     0.368970     0.895771    Uiso  ? C
   C32        1.0     0.688181     0.630987     0.104127    Uiso  ? C
   C33        1.0     0.895910     0.311780     0.630956    Uiso  ? C
   C34        1.0     0.104272     0.312016     0.369147    Uiso  ? C
   C35        1.0     0.895749     0.688061     0.368930    Uiso  ? C
   C36        1.0     0.104072     0.688299     0.631170    Uiso  ? C
   C37        1.0     0.895910     0.630956     0.311780    Uiso  ? C
   C38        1.0     0.104272     0.369147     0.312016    Uiso  ? C
   C39        1.0     0.895749     0.368930     0.688061    Uiso  ? C
   C40        1.0     0.104072     0.631170     0.688299    Uiso  ? C
   C41        1.0     0.630861     0.311922     0.895782    Uiso  ? C
   C42        1.0     0.369051     0.312001     0.104223    Uiso  ? C
   C43        1.0     0.368918     0.688278     0.895878    Uiso  ? C
   C44        1.0     0.631137     0.688192     0.104134    Uiso  ? C
   C45        1.0     0.311800     0.895921     0.631146    Uiso  ? C
   C46        1.0     0.311919     0.104258     0.369129    Uiso  ? C
   C47        1.0     0.688076     0.895771     0.368970    Uiso  ? C
   C48        1.0     0.688181     0.104127     0.630987    Uiso  ? C
   C49        1.0     0.130861     0.395782     0.811922    Uiso  ? C
   C50        1.0     0.869051     0.604223     0.812001    Uiso  ? C
   C51        1.0     0.868918     0.395878     0.188278    Uiso  ? C
   C52        1.0     0.131137     0.604134     0.188192    Uiso  ? C
   C53        1.0     0.811800     0.131146     0.395921    Uiso  ? C
   C54        1.0     0.811919     0.869129     0.604258    Uiso  ? C
   C55        1.0     0.188076     0.868970     0.395771    Uiso  ? C
   C56        1.0     0.188181     0.130987     0.604127    Uiso  ? C
   C57        1.0     0.395910     0.811780     0.130956    Uiso  ? C
   C58        1.0     0.604272     0.812016     0.869147    Uiso  ? C
   C59        1.0     0.395749     0.188061     0.868930    Uiso  ? C
   C60        1.0     0.604072     0.188299     0.131170    Uiso  ? C
   C61        1.0     0.395910     0.130956     0.811780    Uiso  ? C
   C62        1.0     0.604272     0.869147     0.812016    Uiso  ? C
   C63        1.0     0.395749     0.868930     0.188061    Uiso  ? C
   C64        1.0     0.604072     0.131170     0.188299    Uiso  ? C
   C65        1.0     0.130861     0.811922     0.395782    Uiso  ? C
   C66        1.0     0.869051     0.812001     0.604223    Uiso  ? C
   C67        1.0     0.868918     0.188278     0.395878    Uiso  ? C
   C68        1.0     0.131137     0.188192     0.604134    Uiso  ? C
   C69        1.0     0.811800     0.395921     0.131146    Uiso  ? C
   C70        1.0     0.811919     0.604258     0.869129    Uiso  ? C
   C71        1.0     0.188076     0.395771     0.868970    Uiso  ? C
   C72        1.0     0.188181     0.604127     0.130987    Uiso  ? C
   C73        1.0     0.623683     0.006853     0.376282    Uiso  ? C
   C74        1.0     0.376374     0.993230     0.376432    Uiso  ? C
   C75        1.0     0.376966     0.006466     0.623092    Uiso  ? C
   C76        1.0     0.622948     0.993643     0.622920    Uiso  ? C
   C77        1.0     0.376966     0.623092     0.006466    Uiso  ? C
   C78        1.0     0.376374     0.376432     0.993230    Uiso  ? C
   C79        1.0     0.623683     0.376282     0.006853    Uiso  ? C
   C80        1.0     0.622948     0.622920     0.993643    Uiso  ? C
   C81        1.0     0.006618     0.376689     0.623350    Uiso  ? C
   C82        1.0     0.993182     0.376327     0.376327    Uiso  ? C
   C83        1.0     0.006618     0.623350     0.376689    Uiso  ? C
   C84        1.0     0.993612     0.622960     0.622960    Uiso  ? C
   C85        1.0     0.123683     0.506853     0.876282    Uiso  ? C
   C86        1.0     0.876374     0.493230     0.876432    Uiso  ? C
   C87        1.0     0.876966     0.506466     0.123092    Uiso  ? C
   C88        1.0     0.122948     0.493643     0.122920    Uiso  ? C
   C89        1.0     0.876966     0.123092     0.506466    Uiso  ? C
   C90        1.0     0.876374     0.876432     0.493230    Uiso  ? C
   C91        1.0     0.123683     0.876282     0.506853    Uiso  ? C
   C92        1.0     0.122948     0.122920     0.493643    Uiso  ? C
   C93        1.0     0.506618     0.876689     0.123350    Uiso  ? C
   C94        1.0     0.493182     0.876327     0.876327    Uiso  ? C
   C95        1.0     0.506618     0.123350     0.876689    Uiso  ? C
   C96        1.0     0.493612     0.122960     0.122960    Uiso  ? C
   Zn1        1.0     0.499835    -0.000005     0.250221    Uiso  ? Zn
   Zn2        1.0     0.500145    -0.000019     0.750224    Uiso  ? Zn
   Zn3        1.0     0.250004     0.500070     0.000047    Uiso  ? Zn
   Zn4        1.0     0.750004     0.500047     0.000070    Uiso  ? Zn
   Zn5        1.0     0.000145     0.250224     0.499981    Uiso  ? Zn
   Zn6        1.0    -0.000165     0.750221     0.499995    Uiso  ? Zn
   Zn7        1.0     0.000145     0.499981     0.250224    Uiso  ? Zn
   Zn8        1.0    -0.000165     0.499995     0.750221    Uiso  ? Zn
   Zn9        1.0     0.499835     0.250221    -0.000005    Uiso  ? Zn
   Zn10       1.0     0.500145     0.750224    -0.000019    Uiso  ? Zn
   Zn11       1.0     0.250004     0.000047     0.500070    Uiso  ? Zn
   Zn12       1.0     0.750004     0.000070     0.500047    Uiso  ? Zn
   N1         1.0     0.590484     0.966077     0.316649    Uiso  ? N
   N2         1.0     0.409437     0.033954     0.316688    Uiso  ? N
   N3         1.0     0.409822     0.965883     0.683098    Uiso  ? N
   N4         1.0     0.590220     0.034161     0.683041    Uiso  ? N
   N5         1.0     0.316957     0.590287     0.965903    Uiso  ? N
   N6         1.0     0.316640     0.409560     0.033972    Uiso  ? N
   N7         1.0     0.683469     0.409340     0.966121    Uiso  ? N
   N8         1.0     0.682921     0.590058     0.034217    Uiso  ? N
   N9         1.0     0.966038     0.316770     0.590389    Uiso  ? N
   N10        1.0     0.033958     0.316648     0.409476    Uiso  ? N
   N11        1.0     0.965892     0.683178     0.409657    Uiso  ? N
   N12        1.0     0.034129     0.683049     0.590202    Uiso  ? N
   N13        1.0     0.966038     0.590389     0.316770    Uiso  ? N
   N14        1.0     0.033958     0.409476     0.316648    Uiso  ? N
   N15        1.0     0.965892     0.409657     0.683178    Uiso  ? N
   N16        1.0     0.034129     0.590202     0.683049    Uiso  ? N
   N17        1.0     0.590484     0.316649     0.966077    Uiso  ? N
   N18        1.0     0.409437     0.316688     0.033954    Uiso  ? N
   N19        1.0     0.409822     0.683098     0.965883    Uiso  ? N
   N20        1.0     0.590220     0.683041     0.034161    Uiso  ? N
   N21        1.0     0.316957     0.965903     0.590287    Uiso  ? N
   N22        1.0     0.316640     0.033972     0.409560    Uiso  ? N
   N23        1.0     0.683469     0.966121     0.409340    Uiso  ? N
   N24        1.0     0.682921     0.034217     0.590058    Uiso  ? N
   N25        1.0     0.090484     0.466077     0.816649    Uiso  ? N
   N26        1.0     0.909437     0.533954     0.816688    Uiso  ? N
   N27        1.0     0.909822     0.465883     0.183098    Uiso  ? N
   N28        1.0     0.090220     0.534161     0.183041    Uiso  ? N
   N29        1.0     0.816957     0.090287     0.465903    Uiso  ? N
   N30        1.0     0.816640     0.909560     0.533972    Uiso  ? N
   N31        1.0     0.183469     0.909340     0.466121    Uiso  ? N
   N32        1.0     0.182921     0.090058     0.534217    Uiso  ? N
   N33        1.0     0.466037     0.816770     0.090389    Uiso  ? N
   N34        1.0     0.533958     0.816648     0.909476    Uiso  ? N
   N35        1.0     0.465892     0.183178     0.909657    Uiso  ? N
   N36        1.0     0.534129     0.183049     0.090202    Uiso  ? N
   N37        1.0     0.466037     0.090389     0.816770    Uiso  ? N
   N38        1.0     0.533958     0.909476     0.816648    Uiso  ? N
   N39        1.0     0.465892     0.909657     0.183178    Uiso  ? N
   N40        1.0     0.534129     0.090202     0.183049    Uiso  ? N
   N41        1.0     0.090484     0.816649     0.466077    Uiso  ? N
   N42        1.0     0.909437     0.816688     0.533954    Uiso  ? N
   N43        1.0     0.909822     0.183098     0.465883    Uiso  ? N
   N44        1.0     0.090220     0.183041     0.534161    Uiso  ? N
   N45        1.0     0.816957     0.465903     0.090287    Uiso  ? N
   N46        1.0     0.816640     0.533972     0.909560    Uiso  ? N
   N47        1.0     0.183469     0.466121     0.909340    Uiso  ? N
   N48        1.0     0.182921     0.534217     0.090058    Uiso  ? N
