# Supplementary material for: Hierarchically Micro‐ and Mesoporous Zeolitic Imidazolate Frameworks Through Selective Ligand Removal
Source: Small. 2023 Dec 21;20(21):2307981. doi: 10.1002/smll.202307981 (PMC11478943; doi:10.1002/smll.202307981)
Supplement: Supplementary file 2 — Supporting Information [file SMLL-20-2307981-s002.zip › 1 REMOVED.cif]

#======================================================================
# CRYSTAL DATA
#----------------------------------------------------------------------
data_VESTA_phase_1

_chemical_name_common                  'cif2pos.py                            '
_cell_length_a                         16.995600
_cell_length_b                         16.995600
_cell_length_c                         16.995600
_cell_angle_alpha                      90.000000
_cell_angle_beta                       90.000000
_cell_angle_gamma                      90.000000
_cell_volume                           4909.185968
_space_group_name_H-M_alt              'P 1'
_space_group_IT_number                 1

loop_
_space_group_symop_operation_xyz
   'x, y, z'

loop_
   _atom_site_label
   _atom_site_occupancy
   _atom_site_fract_x
   _atom_site_fract_y
   _atom_site_fract_z
   _atom_site_adp_type
   _atom_site_U_iso_or_equiv
   _atom_site_type_symbol
   H1         1.0     0.269943     0.150501     0.385138    Uiso  ? H
   H2         1.0     0.350627     0.573239     0.121410    Uiso  ? H
   H3         1.0     0.777042     0.651167     0.895225    Uiso  ? H
   H4         1.0     0.644159     0.881328     0.568702    Uiso  ? H
   H5         1.0     0.848833     0.277042     0.604775    Uiso  ? H
   H6         1.0     0.734622     0.620018     0.151197    Uiso  ? H
   H7         1.0     0.228874     0.116564     0.648317    Uiso  ? H
   H8         1.0     0.926761     0.850627     0.378590    Uiso  ? H
   H9         1.0     0.856262     0.928638     0.378940    Uiso  ? H
   H10        1.0     0.354146     0.431749     0.884750    Uiso  ? H
   H11        1.0     0.881473     0.637882     0.562825    Uiso  ? H
   H12        1.0     0.269036     0.850161     0.615039    Uiso  ? H
   H13        1.0     0.381725     0.143434     0.068975    Uiso  ? H
   H14        1.0     0.116907     0.234867     0.646065    Uiso  ? H
   H15        1.0     0.931749     0.145854     0.615250    Uiso  ? H
   H16        1.0     0.349499     0.769943     0.114862    Uiso  ? H
   H17        1.0     0.068251     0.854146     0.615250    Uiso  ? H
   H18        1.0     0.430100     0.359719     0.884129    Uiso  ? H
   H19        1.0     0.571362     0.356262     0.121060    Uiso  ? H
   H20        1.0     0.649839     0.769036     0.884961    Uiso  ? H
   H21        1.0     0.120107     0.433343     0.639961    Uiso  ? H
   H22        1.0     0.649373     0.426761     0.121410    Uiso  ? H
   H23        1.0     0.933343     0.379893     0.860039    Uiso  ? H
   H24        1.0     0.569900     0.640281     0.884129    Uiso  ? H
   H25        1.0     0.066657     0.620107     0.860039    Uiso  ? H
   H26        1.0     0.430695     0.881595     0.356879    Uiso  ? H
   H27        1.0     0.349887     0.114938     0.770473    Uiso  ? H
   H28        1.0     0.650113     0.885062     0.770473    Uiso  ? H
   H29        1.0     0.859719     0.069900     0.615871    Uiso  ? H
   H30        1.0     0.616348     0.732417     0.150980    Uiso  ? H
   H31        1.0     0.879982     0.234622     0.348803    Uiso  ? H
   H32        1.0     0.618672     0.144159     0.931298    Uiso  ? H
   H33        1.0     0.383436     0.728874     0.851683    Uiso  ? H
   H34        1.0     0.650501     0.230057     0.114862    Uiso  ? H
   H35        1.0     0.073239     0.149373     0.378590    Uiso  ? H
   H36        1.0     0.151167     0.722958     0.604775    Uiso  ? H
   H37        1.0     0.428638     0.643738     0.121060    Uiso  ? H
   H38        1.0     0.350161     0.230964     0.884961    Uiso  ? H
   H39        1.0     0.618405     0.930695     0.143121    Uiso  ? H
   H40        1.0     0.385495     0.150455     0.270200    Uiso  ? H
   H41        1.0     0.618935     0.070003     0.857115    Uiso  ? H
   H42        1.0     0.885670     0.648879     0.773442    Uiso  ? H
   H43        1.0     0.385062     0.849887     0.729527    Uiso  ? H
   H44        1.0     0.569305     0.118405     0.356879    Uiso  ? H
   H45        1.0     0.851121     0.385670     0.726558    Uiso  ? H
   H46        1.0     0.349545     0.885495     0.229800    Uiso  ? H
   H47        1.0     0.429997     0.118935     0.642885    Uiso  ? H
   H48        1.0     0.883093     0.765133     0.646065    Uiso  ? H
   H49        1.0     0.614505     0.849545     0.270200    Uiso  ? H
   H50        1.0     0.120018     0.765378     0.348803    Uiso  ? H
   H51        1.0     0.114330     0.351121     0.773442    Uiso  ? H
   H52        1.0     0.381065     0.929997     0.857115    Uiso  ? H
   H53        1.0     0.618275     0.856566     0.068975    Uiso  ? H
   H54        1.0     0.862118     0.381474     0.937175    Uiso  ? H
   H55        1.0     0.879893     0.566657     0.639961    Uiso  ? H
   H56        1.0     0.265133     0.616907     0.853935    Uiso  ? H
   H57        1.0     0.381595     0.069305     0.143121    Uiso  ? H
   H58        1.0     0.614938     0.150113     0.729527    Uiso  ? H
   H59        1.0     0.570003     0.881065     0.642885    Uiso  ? H
   H60        1.0     0.616564     0.271126     0.851683    Uiso  ? H
   H61        1.0     0.148879     0.614330     0.726558    Uiso  ? H
   H62        1.0     0.650455     0.114505     0.229800    Uiso  ? H
   H63        1.0     0.381327     0.855841     0.931298    Uiso  ? H
   H64        1.0     0.140281     0.930100     0.615871    Uiso  ? H
   H65        1.0     0.549481     0.077775     0.450720    Uiso  ? H
   H66        1.0     0.550330     0.922070     0.549129    Uiso  ? H
   H67        1.0     0.118526     0.362118     0.562825    Uiso  ? H
   H68        1.0     0.447517     0.453751     0.925534    Uiso  ? H
   H69        1.0     0.046249     0.947517     0.574466    Uiso  ? H
   H70        1.0     0.555578     0.452267     0.083487    Uiso  ? H
   H71        1.0     0.953751     0.052483     0.574466    Uiso  ? H
   H72        1.0     0.444422     0.547733     0.083487    Uiso  ? H
   H73        1.0     0.047733     0.055578     0.416513    Uiso  ? H
   H74        1.0     0.552483     0.546249     0.925534    Uiso  ? H
   H75        1.0     0.577775     0.950519     0.049280    Uiso  ? H
   H76        1.0     0.577930     0.050329     0.950871    Uiso  ? H
   H77        1.0     0.422070     0.949670     0.950871    Uiso  ? H
   H78        1.0     0.645854     0.568251     0.884750    Uiso  ? H
   H79        1.0     0.957087     0.421573     0.952717    Uiso  ? H
   H80        1.0     0.383652     0.267583     0.150980    Uiso  ? H
   H81        1.0     0.422225     0.049481     0.049280    Uiso  ? H
   H82        1.0     0.078427     0.457087     0.547283    Uiso  ? H
   H83        1.0     0.450519     0.922225     0.450720    Uiso  ? H
   H84        1.0     0.356566     0.881725     0.431025    Uiso  ? H
   H85        1.0     0.767583     0.116348     0.349020    Uiso  ? H
   H86        1.0     0.265378     0.379982     0.151197    Uiso  ? H
   H87        1.0     0.771126     0.883436     0.648317    Uiso  ? H
   H88        1.0     0.355841     0.118673     0.568702    Uiso  ? H
   H89        1.0     0.042913     0.578427     0.952717    Uiso  ? H
   H90        1.0     0.730964     0.149839     0.615039    Uiso  ? H
   H91        1.0     0.143738     0.071362     0.378940    Uiso  ? H
   H92        1.0     0.222958     0.348833     0.895225    Uiso  ? H
   H93        1.0     0.730057     0.849499     0.385138    Uiso  ? H
   H94        1.0     0.643434     0.118275     0.431025    Uiso  ? H
   H95        1.0     0.232417     0.883652     0.349020    Uiso  ? H
   H96        1.0     0.952267     0.944422     0.416513    Uiso  ? H
   H97        1.0     0.137882     0.618527     0.937175    Uiso  ? H
   H98        1.0     0.734867     0.383093     0.853935    Uiso  ? H
   H99        1.0     0.921573     0.542913     0.547283    Uiso  ? H
   H100       1.0     0.449671     0.077930     0.549129    Uiso  ? H
   C1         1.0     0.505615     0.876873     0.122991    Uiso  ? C
   C2         1.0     0.309972     0.367014     0.107341    Uiso  ? C
   C3         1.0     0.813604     0.868012     0.603196    Uiso  ? C
   C4         1.0     0.811235     0.131574     0.393061    Uiso  ? C
   C5         1.0     0.181510     0.394148     0.877717    Uiso  ? C
   C6         1.0     0.687832     0.105154     0.629942    Uiso  ? C
   C7         1.0     0.630304     0.105288     0.686707    Uiso  ? C
   C8         1.0     0.309277     0.630999     0.897868    Uiso  ? C
   C9         1.0     0.584470     0.095945     0.905225    Uiso  ? C
   C10        1.0     0.506167     0.123974     0.876947    Uiso  ? C
   C11        1.0     0.894148     0.318490     0.622283    Uiso  ? C
   C12        1.0     0.186396     0.131988     0.603196    Uiso  ? C
   C13        1.0     0.623127     0.005615     0.377009    Uiso  ? C
   C14        1.0     0.375597     0.377402     0.996979    Uiso  ? C
   C15        1.0     0.376873     0.994385     0.377009    Uiso  ? C
   C16        1.0     0.188765     0.868426     0.393061    Uiso  ? C
   C17        1.0     0.090319     0.585052     0.908906    Uiso  ? C
   C18        1.0     0.118989     0.506833     0.881230    Uiso  ? C
   C19        1.0     0.595164     0.084031     0.405098    Uiso  ? C
   C20        1.0     0.690723     0.369001     0.897868    Uiso  ? C
   C21        1.0     0.690028     0.632986     0.107341    Uiso  ? C
   C22        1.0     0.909681     0.414948     0.908906    Uiso  ? C
   C23        1.0     0.881011     0.493167     0.881230    Uiso  ? C
   C24        1.0     0.122598     0.875597     0.503021    Uiso  ? C
   C25        1.0     0.093036     0.903083     0.581032    Uiso  ? C
   C26        1.0     0.624403     0.622598     0.996979    Uiso  ? C
   C27        1.0     0.596917     0.593036     0.918968    Uiso  ? C
   C28        1.0     0.876948     0.874885     0.491495    Uiso  ? C
   C29        1.0     0.625115     0.376948     0.008505    Uiso  ? C
   C30        1.0     0.598905     0.404212     0.087651    Uiso  ? C
   C31        1.0     0.631988     0.313604     0.896804    Uiso  ? C
   C32        1.0     0.123052     0.125115     0.491495    Uiso  ? C
   C33        1.0     0.095788     0.098905     0.412349    Uiso  ? C
   C34        1.0     0.605767     0.129668     0.186772    Uiso  ? C
   C35        1.0     0.605805     0.186929     0.129746    Uiso  ? C
   C36        1.0     0.105852     0.681510     0.622283    Uiso  ? C
   C37        1.0     0.401095     0.595788     0.087651    Uiso  ? C
   C38        1.0     0.906964     0.096917     0.581032    Uiso  ? C
   C39        1.0     0.877402     0.124403     0.503021    Uiso  ? C
   C40        1.0     0.370332     0.105767     0.313228    Uiso  ? C
   C41        1.0     0.374885     0.623052     0.008505    Uiso  ? C
   C42        1.0     0.595945     0.915530     0.594775    Uiso  ? C
   C43        1.0     0.623974     0.993833     0.623053    Uiso  ? C
   C44        1.0     0.404055     0.084470     0.594775    Uiso  ? C
   C45        1.0     0.376026     0.006167     0.623053    Uiso  ? C
   C46        1.0     0.869001     0.809277     0.602132    Uiso  ? C
   C47        1.0     0.629668     0.894233     0.313228    Uiso  ? C
   C48        1.0     0.368426     0.311235     0.106939    Uiso  ? C
   C49        1.0     0.127755     0.395366     0.817518    Uiso  ? C
   C50        1.0     0.403083     0.406964     0.918968    Uiso  ? C
   C51        1.0     0.132986     0.809972     0.392659    Uiso  ? C
   C52        1.0     0.605154     0.812168     0.870058    Uiso  ? C
   C53        1.0     0.394195     0.813071     0.129746    Uiso  ? C
   C54        1.0     0.631574     0.688765     0.106939    Uiso  ? C
   C55        1.0     0.415969     0.095164     0.094902    Uiso  ? C
   C56        1.0     0.368012     0.686396     0.896804    Uiso  ? C
   C57        1.0     0.867014     0.190028     0.392659    Uiso  ? C
   C58        1.0     0.872245     0.604634     0.817518    Uiso  ? C
   C59        1.0     0.369696     0.894711     0.686707    Uiso  ? C
   C60        1.0     0.312168     0.894846     0.629942    Uiso  ? C
   C61        1.0     0.394233     0.870332     0.186772    Uiso  ? C
   C62        1.0     0.130999     0.190723     0.602132    Uiso  ? C
   C63        1.0     0.104634     0.627755     0.682482    Uiso  ? C
   C64        1.0     0.914948     0.590319     0.591094    Uiso  ? C
   C65        1.0     0.993167     0.618989     0.618770    Uiso  ? C
   C66        1.0     0.415530     0.904055     0.905225    Uiso  ? C
   C67        1.0     0.493833     0.876026     0.876947    Uiso  ? C
   C68        1.0     0.085052     0.409681     0.591094    Uiso  ? C
   C69        1.0     0.006833     0.381011     0.618770    Uiso  ? C
   C70        1.0     0.584031     0.904836     0.094902    Uiso  ? C
   C71        1.0     0.904212     0.901095     0.412349    Uiso  ? C
   C72        1.0     0.895366     0.372245     0.682482    Uiso  ? C
   C73        1.0     0.313071     0.105805     0.370254    Uiso  ? C
   C74        1.0     0.394712     0.130304     0.813293    Uiso  ? C
   C75        1.0     0.818490     0.605852     0.877717    Uiso  ? C
   C76        1.0     0.605289     0.869696     0.813293    Uiso  ? C
   C77        1.0     0.686929     0.894195     0.370254    Uiso  ? C
   C78        1.0     0.394846     0.187832     0.870058    Uiso  ? C
   C79        1.0     0.494385     0.123127     0.122991    Uiso  ? C
   C80        1.0     0.404836     0.915969     0.405098    Uiso  ? C
   Zn1        1.0     0.750444     0.501018     0.001291    Uiso  ? Zn
   Zn2        1.0     0.249063    -0.000001     0.499427    Uiso  ? Zn
   Zn3        1.0    -0.001018     0.250444     0.498709    Uiso  ? Zn
   Zn4        1.0     0.001018     0.749556     0.498709    Uiso  ? Zn
   Zn5        1.0     0.500000     0.000000     0.250000    Uiso  ? Zn
   Zn6        1.0     0.500000     0.000000     0.750000    Uiso  ? Zn
   Zn7        1.0     0.499999     0.250937     0.000573    Uiso  ? Zn
   Zn8        1.0     -0.000000     0.500000     0.750000    Uiso  ? Zn
   Zn9        1.0     0.249556     0.498982     0.001291    Uiso  ? Zn
   Zn10       1.0     0.500001     0.749063     0.000573    Uiso  ? Zn
   Zn11       1.0     0.750937     0.000001     0.499427    Uiso  ? Zn
   N1         1.0     0.908662     0.185335     0.462162    Uiso  ? N
   N2         1.0     0.409186     0.681368     0.966734    Uiso  ? N
   N3         1.0     0.817808     0.090424     0.462896    Uiso  ? N
   N4         1.0     0.590231     0.034761     0.682370    Uiso  ? N
   N5         1.0     0.313739     0.591091     0.968655    Uiso  ? N
   N6         1.0     0.534761     0.909769     0.817630    Uiso  ? N
   N7         1.0     0.465239     0.090231     0.817630    Uiso  ? N
   N8         1.0     0.535217     0.089674     0.182488    Uiso  ? N
   N9         1.0     0.033473     0.588594     0.680189    Uiso  ? N
   N10        1.0     0.966527     0.411406     0.680189    Uiso  ? N
   N11        1.0     0.464783     0.910326     0.182488    Uiso  ? N
   N12        1.0     0.590814     0.318632     0.966734    Uiso  ? N
   N13        1.0     0.091338     0.814665     0.462162    Uiso  ? N
   N14        1.0     0.911406     0.533473     0.819811    Uiso  ? N
   N15        1.0     0.314665     0.408662     0.037838    Uiso  ? N
   N16        1.0     0.409769     0.965239     0.682370    Uiso  ? N
   N17        1.0     0.818632     0.909186     0.533266    Uiso  ? N
   N18        1.0     0.091091     0.186261     0.531345    Uiso  ? N
   N19        1.0     0.316142     0.965454     0.590007    Uiso  ? N
   N20        1.0     0.534546     0.816142     0.909993    Uiso  ? N
   N21        1.0     0.465454     0.183858     0.909993    Uiso  ? N
   N22        1.0     0.410326     0.035217     0.317512    Uiso  ? N
   N23        1.0     0.589674     0.964783     0.317512    Uiso  ? N
   N24        1.0     0.590424     0.682192     0.037104    Uiso  ? N
   N25        1.0     0.088594     0.466527     0.819811    Uiso  ? N
   N26        1.0     0.535241     0.182759     0.089748    Uiso  ? N
   N27        1.0     0.035125     0.676026     0.582408    Uiso  ? N
   N28        1.0     0.908909     0.813739     0.531345    Uiso  ? N
   N29        1.0     0.409576     0.317808     0.037104    Uiso  ? N
   N30        1.0     0.176026     0.464875     0.917592    Uiso  ? N
   N31        1.0     0.683858     0.034546     0.590007    Uiso  ? N
   N32        1.0     0.685335     0.591338     0.037838    Uiso  ? N
   N33        1.0     0.686261     0.408909     0.968655    Uiso  ? N
   N34        1.0     0.182192     0.909576     0.462896    Uiso  ? N
   N35        1.0     0.682759     0.964759     0.410252    Uiso  ? N
   N36        1.0     0.317241     0.035241     0.410252    Uiso  ? N
   N37        1.0     0.823974     0.535125     0.917592    Uiso  ? N
   N38        1.0     0.464759     0.817241     0.089748    Uiso  ? N
   N39        1.0     0.964875     0.323974     0.582408    Uiso  ? N
   N40        1.0     0.181368     0.090814     0.533266    Uiso  ? N
