# Supplementary material for: Hierarchically Micro‐ and Mesoporous Zeolitic Imidazolate Frameworks Through Selective Ligand Removal
Source: Small. 2023 Dec 21;20(21):2307981. doi: 10.1002/smll.202307981 (PMC11478943; doi:10.1002/smll.202307981)
Supplement: Supplementary file 2 — Supporting Information [file SMLL-20-2307981-s002.zip › 2 REMOVED.cif]

#======================================================================
# CRYSTAL DATA
#----------------------------------------------------------------------
data_VESTA_phase_1

_chemical_name_common                  'cif2pos.py                            '
_cell_length_a                         16.995600
_cell_length_b                         16.995600
_cell_length_c                         16.995600
_cell_angle_alpha                      90.000000
_cell_angle_beta                       90.000000
_cell_angle_gamma                      90.000000
_cell_volume                           4909.185968
_space_group_name_H-M_alt              'P 1'
_space_group_IT_number                 1

loop_
_space_group_symop_operation_xyz
   'x, y, z'

loop_
   _atom_site_label
   _atom_site_occupancy
   _atom_site_fract_x
   _atom_site_fract_y
   _atom_site_fract_z
   _atom_site_adp_type
   _atom_site_U_iso_or_equiv
   _atom_site_type_symbol
   H1         1.0     0.268443     0.149419     0.384482    Uiso  ? H
   H2         1.0     0.352491     0.567809     0.118584    Uiso  ? H
   H3         1.0     0.643448     0.881212     0.568214    Uiso  ? H
   H4         1.0     0.737823     0.619635     0.146950    Uiso  ? H
   H5         1.0     0.228992     0.116723     0.649486    Uiso  ? H
   H6         1.0     0.932191     0.852491     0.381416    Uiso  ? H
   H7         1.0     0.859205     0.927749     0.380940    Uiso  ? H
   H8         1.0     0.352491     0.432191     0.881416    Uiso  ? H
   H9         1.0     0.268443     0.850581     0.615518    Uiso  ? H
   H10        1.0     0.381212     0.143448     0.068214    Uiso  ? H
   H11        1.0     0.119635     0.237823     0.646950    Uiso  ? H
   H12        1.0     0.932191     0.147509     0.618584    Uiso  ? H
   H13        1.0     0.350581     0.768443     0.115518    Uiso  ? H
   H14        1.0     0.067809     0.852491     0.618584    Uiso  ? H
   H15        1.0     0.427749     0.359205     0.880940    Uiso  ? H
   H16        1.0     0.572251     0.359205     0.119060    Uiso  ? H
   H17        1.0     0.649419     0.768443     0.884482    Uiso  ? H
   H18        1.0     0.572251     0.640795     0.880940    Uiso  ? H
   H19        1.0     0.430676     0.881398     0.357557    Uiso  ? H
   H20        1.0     0.350455     0.115669     0.770016    Uiso  ? H
   H21        1.0     0.649545     0.884331     0.770016    Uiso  ? H
   H22        1.0     0.859205     0.072251     0.619060    Uiso  ? H
   H23        1.0     0.616723     0.728992     0.149486    Uiso  ? H
   H24        1.0     0.880365     0.237823     0.353050    Uiso  ? H
   H25        1.0     0.618788     0.143448     0.931786    Uiso  ? H
   H26        1.0     0.383277     0.728992     0.850514    Uiso  ? H
   H27        1.0     0.649419     0.231557     0.115518    Uiso  ? H
   H28        1.0     0.067809     0.147509     0.381416    Uiso  ? H
   H29        1.0     0.427749     0.640795     0.119060    Uiso  ? H
   H30        1.0     0.350581     0.231557     0.884482    Uiso  ? H
   H31        1.0     0.618602     0.930676     0.142443    Uiso  ? H
   H32        1.0     0.384331     0.149545     0.270016    Uiso  ? H
   H33        1.0     0.618602     0.069324     0.857557    Uiso  ? H
   H34        1.0     0.384331     0.850455     0.729984    Uiso  ? H
   H35        1.0     0.569324     0.118602     0.357557    Uiso  ? H
   H36        1.0     0.350455     0.884331     0.229984    Uiso  ? H
   H37        1.0     0.430676     0.118602     0.642443    Uiso  ? H
   H38        1.0     0.880365     0.762177     0.646950    Uiso  ? H
   H39        1.0     0.615669     0.850455     0.270016    Uiso  ? H
   H40        1.0     0.119635     0.762177     0.353050    Uiso  ? H
   H41        1.0     0.381398     0.930676     0.857557    Uiso  ? H
   H42        1.0     0.618788     0.856552     0.068214    Uiso  ? H
   H43        1.0     0.262177     0.619635     0.853050    Uiso  ? H
   H44        1.0     0.381398     0.069324     0.142443    Uiso  ? H
   H45        1.0     0.615669     0.149545     0.729984    Uiso  ? H
   H46        1.0     0.569324     0.881398     0.642443    Uiso  ? H
   H47        1.0     0.616723     0.271008     0.850514    Uiso  ? H
   H48        1.0     0.649545     0.115669     0.229984    Uiso  ? H
   H49        1.0     0.381212     0.856552     0.931786    Uiso  ? H
   H50        1.0     0.553757     0.546683     0.921948    Uiso  ? H
   H51        1.0     0.549873     0.077194     0.451157    Uiso  ? H
   H52        1.0     0.549873     0.922806     0.548844    Uiso  ? H
   H53        1.0     0.953317     0.946243     0.421948    Uiso  ? H
   H54        1.0     0.446243     0.453317     0.921948    Uiso  ? H
   H55        1.0     0.046683     0.946243     0.578052    Uiso  ? H
   H56        1.0     0.553757     0.453317     0.078052    Uiso  ? H
   H57        1.0     0.953317     0.053757     0.578052    Uiso  ? H
   H58        1.0     0.446243     0.546683     0.078052    Uiso  ? H
   H59        1.0     0.046683     0.053757     0.421948    Uiso  ? H
   H60        1.0     0.577194     0.950127     0.048843    Uiso  ? H
   H61        1.0     0.577194     0.049873     0.951156    Uiso  ? H
   H62        1.0     0.422806     0.950127     0.951156    Uiso  ? H
   H63        1.0     0.647509     0.567809     0.881416    Uiso  ? H
   H64        1.0     0.383277     0.271008     0.149486    Uiso  ? H
   H65        1.0     0.422806     0.049873     0.048843    Uiso  ? H
   H66        1.0     0.450127     0.077194     0.548844    Uiso  ? H
   H67        1.0     0.450127     0.922806     0.451157    Uiso  ? H
   H68        1.0     0.356552     0.881212     0.431786    Uiso  ? H
   H69        1.0     0.771008     0.116723     0.350514    Uiso  ? H
   H70        1.0     0.262177     0.380365     0.146950    Uiso  ? H
   H71        1.0     0.771008     0.883277     0.649486    Uiso  ? H
   H72        1.0     0.356552     0.118788     0.568214    Uiso  ? H
   H73        1.0     0.731557     0.149419     0.615518    Uiso  ? H
   H74        1.0     0.140795     0.072251     0.380940    Uiso  ? H
   H75        1.0     0.731557     0.850581     0.384482    Uiso  ? H
   H76        1.0     0.140795     0.927749     0.619060    Uiso  ? H
   H77        1.0     0.647509     0.432191     0.118584    Uiso  ? H
   H78        1.0     0.643448     0.118788     0.431786    Uiso  ? H
   H79        1.0     0.228992     0.883277     0.350514    Uiso  ? H
   H80        1.0     0.737823     0.380365     0.853050    Uiso  ? H
   C1         1.0     0.506387     0.875844     0.122949    Uiso  ? C
   C2         1.0     0.307522     0.367936     0.103660    Uiso  ? C
   C3         1.0     0.813448     0.867223     0.604564    Uiso  ? C
   C4         1.0     0.813448     0.132777     0.395436    Uiso  ? C
   C5         1.0     0.688463     0.104670     0.630328    Uiso  ? C
   C6         1.0     0.630914     0.104779     0.687058    Uiso  ? C
   C7         1.0     0.307522     0.632064     0.896340    Uiso  ? C
   C8         1.0     0.584299     0.095509     0.905640    Uiso  ? C
   C9         1.0     0.506387     0.124156     0.877051    Uiso  ? C
   C10        1.0     0.404491     0.915701     0.405640    Uiso  ? C
   C11        1.0     0.186552     0.132777     0.604564    Uiso  ? C
   C12        1.0     0.375844     0.993613     0.377051    Uiso  ? C
   C13        1.0     0.624156     0.006387     0.377051    Uiso  ? C
   C14        1.0     0.373652     0.378096     0.993634    Uiso  ? C
   C15        1.0     0.186552     0.867223     0.395436    Uiso  ? C
   C16        1.0     0.595509     0.084299     0.405640    Uiso  ? C
   C17        1.0     0.692478     0.367936     0.896340    Uiso  ? C
   C18        1.0     0.692478     0.632064     0.103660    Uiso  ? C
   C19        1.0     0.121904     0.873652     0.506366    Uiso  ? C
   C20        1.0     0.092994     0.901309     0.584490    Uiso  ? C
   C21        1.0     0.626348     0.621904     0.993634    Uiso  ? C
   C22        1.0     0.598691     0.592994     0.915510    Uiso  ? C
   C23        1.0     0.878096     0.873652     0.493634    Uiso  ? C
   C24        1.0     0.626348     0.378096     0.006366    Uiso  ? C
   C25        1.0     0.598691     0.407006     0.084490    Uiso  ? C
   C26        1.0     0.632777     0.313448     0.895436    Uiso  ? C
   C27        1.0     0.121904     0.126348     0.493634    Uiso  ? C
   C28        1.0     0.092994     0.098691     0.415510    Uiso  ? C
   C29        1.0     0.604779     0.130914     0.187058    Uiso  ? C
   C30        1.0     0.604670     0.188463     0.130328    Uiso  ? C
   C31        1.0     0.395330     0.188463     0.869672    Uiso  ? C
   C32        1.0     0.401309     0.592994     0.084490    Uiso  ? C
   C33        1.0     0.907006     0.098691     0.584490    Uiso  ? C
   C34        1.0     0.878096     0.126348     0.506366    Uiso  ? C
   C35        1.0     0.369086     0.104779     0.312942    Uiso  ? C
   C36        1.0     0.373652     0.621904     0.006366    Uiso  ? C
   C37        1.0     0.595509     0.915701     0.594360    Uiso  ? C
   C38        1.0     0.624156     0.993613     0.622949    Uiso  ? C
   C39        1.0     0.404491     0.084299     0.594360    Uiso  ? C
   C40        1.0     0.375844     0.006387     0.622949    Uiso  ? C
   C41        1.0     0.867936     0.807522     0.603660    Uiso  ? C
   C42        1.0     0.630914     0.895221     0.312942    Uiso  ? C
   C43        1.0     0.367223     0.313448     0.104564    Uiso  ? C
   C44        1.0     0.401309     0.407006     0.915510    Uiso  ? C
   C45        1.0     0.132064     0.807522     0.396340    Uiso  ? C
   C46        1.0     0.604670     0.811537     0.869672    Uiso  ? C
   C47        1.0     0.395330     0.811537     0.130328    Uiso  ? C
   C48        1.0     0.632777     0.686552     0.104564    Uiso  ? C
   C49        1.0     0.415701     0.095509     0.094360    Uiso  ? C
   C50        1.0     0.367223     0.686552     0.895436    Uiso  ? C
   C51        1.0     0.867936     0.192478     0.396340    Uiso  ? C
   C52        1.0     0.369086     0.895221     0.687058    Uiso  ? C
   C53        1.0     0.311537     0.895330     0.630328    Uiso  ? C
   C54        1.0     0.395221     0.869086     0.187058    Uiso  ? C
   C55        1.0     0.132064     0.192478     0.603660    Uiso  ? C
   C56        1.0     0.415701     0.904491     0.905640    Uiso  ? C
   C57        1.0     0.493613     0.875844     0.877051    Uiso  ? C
   C58        1.0     0.584299     0.904491     0.094360    Uiso  ? C
   C59        1.0     0.907006     0.901309     0.415510    Uiso  ? C
   C60        1.0     0.311537     0.104670     0.369672    Uiso  ? C
   C61        1.0     0.395221     0.130914     0.812942    Uiso  ? C
   C62        1.0     0.604779     0.869086     0.812942    Uiso  ? C
   C63        1.0     0.688463     0.895330     0.369672    Uiso  ? C
   C64        1.0     0.493613     0.124156     0.122949    Uiso  ? C
   Zn1        1.0     0.758389     0.500000     0.000000    Uiso  ? Zn
   Zn2        1.0     0.247445     0.000000     0.500000    Uiso  ? Zn
   Zn3        1.0     0.000000     0.258389     0.500000    Uiso  ? Zn
   Zn4        1.0     0.000000     0.741611     0.500000    Uiso  ? Zn
   Zn5        1.0     0.500000     0.000000     0.250000    Uiso  ? Zn
   Zn6        1.0     0.500000     0.000000     0.750000    Uiso  ? Zn
   Zn7        1.0     0.500000     0.252555     0.000000    Uiso  ? Zn
   Zn8        1.0     0.241611     0.500000     0.000000    Uiso  ? Zn
   Zn9        1.0     0.500000     0.747445     0.000000    Uiso  ? Zn
   Zn10       1.0     0.752555     0.000000     0.500000    Uiso  ? Zn
   N1         1.0     0.908812     0.188020     0.466388    Uiso  ? N
   N2         1.0     0.819719     0.091354     0.465204    Uiso  ? N
   N3         1.0     0.590523     0.034445     0.682398    Uiso  ? N
   N4         1.0     0.311980     0.591188     0.966388    Uiso  ? N
   N5         1.0     0.534445     0.909477     0.817602    Uiso  ? N
   N6         1.0     0.465555     0.090523     0.817602    Uiso  ? N
   N7         1.0     0.465555     0.909477     0.182398    Uiso  ? N
   N8         1.0     0.908812     0.811980     0.533612    Uiso  ? N
   N9         1.0     0.591354     0.319719     0.965204    Uiso  ? N
   N10        1.0     0.091188     0.811980     0.466388    Uiso  ? N
   N11        1.0     0.311980     0.408812     0.033612    Uiso  ? N
   N12        1.0     0.409477     0.965555     0.682398    Uiso  ? N
   N13        1.0     0.819719     0.908646     0.534796    Uiso  ? N
   N14        1.0     0.534445     0.090523     0.182398    Uiso  ? N
   N15        1.0     0.091188     0.188020     0.533612    Uiso  ? N
   N16        1.0     0.315769     0.965783     0.590064    Uiso  ? N
   N17        1.0     0.534217     0.815769     0.909936    Uiso  ? N
   N18        1.0     0.465783     0.184231     0.909936    Uiso  ? N
   N19        1.0     0.409477     0.034445     0.317602    Uiso  ? N
   N20        1.0     0.590523     0.965555     0.317602    Uiso  ? N
   N21        1.0     0.591354     0.680281     0.034796    Uiso  ? N
   N22        1.0     0.408646     0.680281     0.965204    Uiso  ? N
   N23        1.0     0.534217     0.184231     0.090064    Uiso  ? N
   N24        1.0     0.408646     0.319719     0.034796    Uiso  ? N
   N25        1.0     0.684231     0.034217     0.590064    Uiso  ? N
   N26        1.0     0.688020     0.591188     0.033612    Uiso  ? N
   N27        1.0     0.688020     0.408812     0.966388    Uiso  ? N
   N28        1.0     0.180281     0.908646     0.465204    Uiso  ? N
   N29        1.0     0.684231     0.965783     0.409936    Uiso  ? N
   N30        1.0     0.315769     0.034217     0.409936    Uiso  ? N
   N31        1.0     0.465783     0.815769     0.090064    Uiso  ? N
   N32        1.0     0.180281     0.091354     0.534796    Uiso  ? N
