# Supplementary material for: Hierarchically Micro‐ and Mesoporous Zeolitic Imidazolate Frameworks Through Selective Ligand Removal
Source: Small. 2023 Dec 21;20(21):2307981. doi: 10.1002/smll.202307981 (PMC11478943; doi:10.1002/smll.202307981)
Supplement: Supplementary file 2 — Supporting Information [file SMLL-20-2307981-s002.zip › 4 REMOVED.cif]

#======================================================================
# CRYSTAL DATA
#----------------------------------------------------------------------
data_VESTA_phase_1

_chemical_name_common                  'zif-8-final-4                         '
_cell_length_a                         16.995600
_cell_length_b                         16.995600
_cell_length_c                         16.995600
_cell_angle_alpha                      90.000000
_cell_angle_beta                       90.000000
_cell_angle_gamma                      90.000000
_cell_volume                           4909.185968
_space_group_name_H-M_alt              'P 1'
_space_group_IT_number                 1

loop_
_space_group_symop_operation_xyz
   'x, y, z'

loop_
   _atom_site_label
   _atom_site_occupancy
   _atom_site_fract_x
   _atom_site_fract_y
   _atom_site_fract_z
   _atom_site_adp_type
   _atom_site_U_iso_or_equiv
   _atom_site_type_symbol
   N1         1.0     0.592518     0.965708     0.314094    Uiso  ? N
   N2         1.0     0.407482     0.034292     0.314094    Uiso  ? N
   N3         1.0     0.407482     0.965708     0.685906    Uiso  ? N
   N4         1.0     0.592518     0.034292     0.685906    Uiso  ? N
   N5         1.0     0.315297     0.592670     0.965394    Uiso  ? N
   N6         1.0     0.315297     0.407330     0.034606    Uiso  ? N
   N7         1.0     0.684703     0.407330     0.965394    Uiso  ? N
   N8         1.0     0.684703     0.592670     0.034606    Uiso  ? N
   N9         1.0     0.592518     0.314094     0.965708    Uiso  ? N
   N10        1.0     0.407482     0.314094     0.034292    Uiso  ? N
   N11        1.0     0.407482     0.685906     0.965708    Uiso  ? N
   N12        1.0     0.592518     0.685906     0.034292    Uiso  ? N
   N13        1.0     0.315297     0.965394     0.592670    Uiso  ? N
   N14        1.0     0.315297     0.034606     0.407330    Uiso  ? N
   N15        1.0     0.684703     0.965394     0.407330    Uiso  ? N
   N16        1.0     0.684703     0.034606     0.592670    Uiso  ? N
   C1         1.0     0.634651     0.896335     0.307642    Uiso  ? C
   C2         1.0     0.365349     0.103665     0.307642    Uiso  ? C
   C3         1.0     0.365349     0.896335     0.692358    Uiso  ? C
   C4         1.0     0.634651     0.103665     0.692358    Uiso  ? C
   C5         1.0     0.308574     0.634943     0.896128    Uiso  ? C
   C6         1.0     0.308574     0.365057     0.103872    Uiso  ? C
   C7         1.0     0.691426     0.365057     0.896128    Uiso  ? C
   C8         1.0     0.691426     0.634943     0.103872    Uiso  ? C
   C9         1.0     0.634651     0.307642     0.896335    Uiso  ? C
   C10        1.0     0.365349     0.307642     0.103665    Uiso  ? C
   C11        1.0     0.365349     0.692358     0.896335    Uiso  ? C
   C12        1.0     0.634651     0.692358     0.103665    Uiso  ? C
   C13        1.0     0.308574     0.896128     0.634943    Uiso  ? C
   C14        1.0     0.308574     0.103872     0.365057    Uiso  ? C
   C15        1.0     0.691426     0.896128     0.365057    Uiso  ? C
   C16        1.0     0.691426     0.103872     0.634943    Uiso  ? C
   C17        1.0     0.624627     0.006050     0.374728    Uiso  ? C
   C18        1.0     0.596688     0.084409     0.402681    Uiso  ? C
   C19        1.0     0.375373     0.993950     0.374728    Uiso  ? C
   C20        1.0     0.403312     0.915591     0.402681    Uiso  ? C
   C21        1.0     0.375373     0.006050     0.625272    Uiso  ? C
   C22        1.0     0.403312     0.084409     0.597319    Uiso  ? C
   C23        1.0     0.624627     0.993950     0.625272    Uiso  ? C
   C24        1.0     0.596688     0.915591     0.597319    Uiso  ? C
   C25        1.0     0.375373     0.625272     0.006050    Uiso  ? C
   C26        1.0     0.403312     0.597319     0.084409    Uiso  ? C
   C27        1.0     0.375373     0.374728     0.993950    Uiso  ? C
   C28        1.0     0.403312     0.402681     0.915591    Uiso  ? C
   C29        1.0     0.624627     0.374728     0.006050    Uiso  ? C
   C30        1.0     0.596688     0.402681     0.084409    Uiso  ? C
   C31        1.0     0.624627     0.625272     0.993950    Uiso  ? C
   C32        1.0     0.596688     0.597319     0.915591    Uiso  ? C
   H1         1.0     0.621321     0.853292     0.262267    Uiso  ? H
   H2         1.0     0.378679     0.146708     0.262267    Uiso  ? H
   H3         1.0     0.378679     0.853292     0.737733    Uiso  ? H
   H4         1.0     0.621321     0.146708     0.737733    Uiso  ? H
   H5         1.0     0.263557     0.621312     0.852803    Uiso  ? H
   H6         1.0     0.354550     0.881510     0.428051    Uiso  ? H
   H7         1.0     0.263557     0.378688     0.147197    Uiso  ? H
   H8         1.0     0.354550     0.118490     0.571949    Uiso  ? H
   H9         1.0     0.736443     0.378688     0.852803    Uiso  ? H
   H10        1.0     0.645450     0.118490     0.428051    Uiso  ? H
   H11        1.0     0.736443     0.621312     0.147197    Uiso  ? H
   H12        1.0     0.645450     0.881510     0.571949    Uiso  ? H
   H13        1.0     0.428677     0.353959     0.881482    Uiso  ? H
   H14        1.0     0.571324     0.353959     0.118518    Uiso  ? H
   H15        1.0     0.428677     0.646041     0.118518    Uiso  ? H
   H16        1.0     0.571324     0.646041     0.881482    Uiso  ? H
   H17        1.0     0.428677     0.881482     0.353959    Uiso  ? H
   H18        1.0     0.571324     0.118518     0.353959    Uiso  ? H
   H19        1.0     0.428677     0.118518     0.646041    Uiso  ? H
   H20        1.0     0.571324     0.881482     0.646041    Uiso  ? H
   H21        1.0     0.621321     0.262267     0.853292    Uiso  ? H
   H22        1.0     0.378679     0.262267     0.146708    Uiso  ? H
   H23        1.0     0.378679     0.737733     0.853292    Uiso  ? H
   H24        1.0     0.621321     0.737733     0.146708    Uiso  ? H
   H25        1.0     0.263557     0.852803     0.621312    Uiso  ? H
   H26        1.0     0.354550     0.428051     0.881510    Uiso  ? H
   H27        1.0     0.263557     0.147197     0.378688    Uiso  ? H
   H28        1.0     0.354550     0.571949     0.118490    Uiso  ? H
   H29        1.0     0.736443     0.852803     0.378688    Uiso  ? H
   H30        1.0     0.645450     0.428051     0.118490    Uiso  ? H
   H31        1.0     0.736443     0.147197     0.621312    Uiso  ? H
   H32        1.0     0.645450     0.571949     0.881510    Uiso  ? H
   H33        1.0     0.448955     0.921210     0.448372    Uiso  ? H
   H34        1.0     0.448955     0.078790     0.551628    Uiso  ? H
   H35        1.0     0.551045     0.078790     0.448372    Uiso  ? H
   H36        1.0     0.551045     0.921210     0.551628    Uiso  ? H
   H37        1.0     0.448955     0.448372     0.921210    Uiso  ? H
   H38        1.0     0.551045     0.448372     0.078790    Uiso  ? H
   H39        1.0     0.448955     0.551628     0.078790    Uiso  ? H
   H40        1.0     0.551045     0.551628     0.921210    Uiso  ? H
   Zn1        1.0     0.500000     0.000000     0.244617    Uiso  ? Zn
   Zn2        1.0     0.500000     0.000000     0.755383    Uiso  ? Zn
   Zn3        1.0     0.245478     0.500000     0.000000    Uiso  ? Zn
   Zn4        1.0     0.754522     0.500000     0.000000    Uiso  ? Zn
   Zn5        1.0     0.245478     0.000000     0.500000    Uiso  ? Zn
   Zn6        1.0     0.500000     0.244617     0.000000    Uiso  ? Zn
   Zn7        1.0     0.500000     0.755383     0.000000    Uiso  ? Zn
   Zn8        1.0     0.754522     0.000000     0.500000    Uiso  ? Zn
