# Supplementary material for: Hierarchically Micro‐ and Mesoporous Zeolitic Imidazolate Frameworks Through Selective Ligand Removal
Source: Small. 2023 Dec 21;20(21):2307981. doi: 10.1002/smll.202307981 (PMC11478943; doi:10.1002/smll.202307981)
Supplement: Supplementary file 2 — Supporting Information [file SMLL-20-2307981-s002.zip › One Ligand-Cluster.cif]

#======================================================================
# CRYSTAL DATA
#----------------------------------------------------------------------
data_VESTA_phase_1

_chemical_name_common                  'cif2pos.py                            '
_cell_length_a                         16.995600
_cell_length_b                         16.995600
_cell_length_c                         16.995600
_cell_angle_alpha                      90.000000
_cell_angle_beta                       90.000000
_cell_angle_gamma                      90.000000
_cell_volume                           4909.185968
_space_group_name_H-M_alt              'P 1'
_space_group_IT_number                 1

loop_
_space_group_symop_operation_xyz
   'x, y, z'

loop_
   _atom_site_label
   _atom_site_occupancy
   _atom_site_fract_x
   _atom_site_fract_y
   _atom_site_fract_z
   _atom_site_adp_type
   _atom_site_U_iso_or_equiv
   _atom_site_type_symbol
   H1         1.0     0.645639     0.733168     0.362967    Uiso  ? H
   H2         1.0     0.354361     0.266832     0.362967    Uiso  ? H
   H3         1.0     0.733168     0.354361     0.637033    Uiso  ? H
   H4         1.0     0.266832     0.645639     0.637033    Uiso  ? H
   H5         1.0     0.644176     0.613657     0.694435    Uiso  ? H
   H6         1.0     0.355824     0.386343     0.694435    Uiso  ? H
   H7         1.0     0.613657     0.355824     0.305565    Uiso  ? H
   H8         1.0     0.386343     0.644176     0.305565    Uiso  ? H
   H9         1.0     0.546235     0.577634     0.700696    Uiso  ? H
   H10        1.0     0.453765     0.422366     0.700696    Uiso  ? H
   H11        1.0     0.577634     0.453765     0.299304    Uiso  ? H
   H12        1.0     0.422366     0.546235     0.299304    Uiso  ? H
   H13        1.0     0.623185     0.422332     0.387312    Uiso  ? H
   H14        1.0     0.376815     0.577668     0.387312    Uiso  ? H
   H15        1.0     0.422332     0.376815     0.612688    Uiso  ? H
   H16        1.0     0.577668     0.623185     0.612688    Uiso  ? H
   H17        1.0     0.618620     0.355074     0.519897    Uiso  ? H
   H18        1.0     0.381380     0.644926     0.519897    Uiso  ? H
   H19        1.0     0.355074     0.381380     0.480103    Uiso  ? H
   H20        1.0     0.644926     0.618620     0.480103    Uiso  ? H
   C1         1.0     0.600342     0.689837     0.376057    Uiso  ? C
   C2         1.0     0.399658     0.310163     0.376057    Uiso  ? C
   C3         1.0     0.689837     0.399658     0.623943    Uiso  ? C
   C4         1.0     0.310163     0.600342     0.623943    Uiso  ? C
   C5         1.0     0.584670     0.402791     0.339051    Uiso  ? C
   C6         1.0     0.415330     0.597209     0.339051    Uiso  ? C
   C7         1.0     0.402791     0.415330     0.660949    Uiso  ? C
   C8         1.0     0.597209     0.584670     0.660949    Uiso  ? C
   C9         1.0     0.632035     0.399459     0.564008    Uiso  ? C
   C10        1.0     0.367965     0.600541     0.564008    Uiso  ? C
   C11        1.0     0.399459     0.367965     0.435992    Uiso  ? C
   C12        1.0     0.600541     0.632035     0.435992    Uiso  ? C
   C13        1.0     0.507263     0.374988     0.368053    Uiso  ? C
   C14        1.0     0.492737     0.625012     0.368053    Uiso  ? C
   C15        1.0     0.374988     0.492737     0.631947    Uiso  ? C
   C16        1.0     0.625012     0.507263     0.631947    Uiso  ? C
   Zn1        1.0     0.500000     0.500000     0.500000    Uiso  ? Zn
   N1         1.0     0.591140     0.467911     0.569197    Uiso  ? N
   N2         1.0     0.408860     0.532089     0.569197    Uiso  ? N
   N3         1.0     0.467911     0.408860     0.430803    Uiso  ? N
   N4         1.0     0.532089     0.591140     0.430803    Uiso  ? N
   N5         1.0     0.532845     0.685062     0.334421    Uiso  ? N
   N6         1.0     0.467155     0.314938     0.334421    Uiso  ? N
   N7         1.0     0.685062     0.467155     0.665579    Uiso  ? N
   N8         1.0     0.314938     0.532845     0.665579    Uiso  ? N
